# Supplementary material for: Overview of miR-106a Regulatory Roles: from Cancer to Aging
Source: Bioengineering (Basel). 2023 Jul 27;10(8):892. doi: 10.3390/bioengineering10080892 (PMC10451182; doi:10.3390/bioengineering10080892)
Supplement: Supplementary file 1 [file bioengineering-10-00892-s001.zip]

Archive with 1 entries (1 files):
- bioengineering-2510123-supplementary.pdf
